# Supplementary material for: Ethyl Lauroyl Arginate, an Inherently Multicomponent Surfactant System
Source: Molecules. 2021 Sep 29;26(19):5894. doi: 10.3390/molecules26195894 (PMC8512375; doi:10.3390/molecules26195894)
Supplement: Supplementary file 1 [file molecules-26-05894-s001.zip]

Archive with 1 entries (1 files):
- molecules-1354881-supplementary.pdf
